# Supplementary material for: Characterization of the Wheat Heat Shock Factor TaHsfA2e-5D Conferring Heat and Drought Tolerance in Arabidopsis
Source: Int J Mol Sci. 2022 Mar 3;23(5):2784. doi: 10.3390/ijms23052784 (PMC8911409; doi:10.3390/ijms23052784)
Supplement: Supplementary file 1 [file ijms-23-02784-s001.zip]

Archive with 1 entries (1 files):
- ijms-1593961-supplementary.pdf
